# Supplementary material for: A Mathematical Modeling Approach for Targeted Radionuclide and Chimeric Antigen Receptor T Cell Combination Therapy
Source: Cancers (Basel). 2021 Oct 15;13(20):5171. doi: 10.3390/cancers13205171 (PMC8533817; doi:10.3390/cancers13205171)
Supplement: Supplementary file 1 [file cancers-13-05171-s001.zip]

Archive with 5 entries (4 files):
- supplementary/
- supplementary/Supplemental_CAR-T_RIT.avi
- supplementary/Supplemental_data_BLI.xlsx
- supplementary/Supplemental_document_TRT_CAR-T_model.docx
- supplementary/Supplemental_TRT_CAR-T.avi
