# Supplementary material for: A Mathematical Modeling Approach for Targeted Radionuclide and Chimeric Antigen Receptor T Cell Combination Therapy
Source: Cancers (Basel). 2021 Oct 15;13(20):5171. doi: 10.3390/cancers13205171 (PMC8533817; doi:10.3390/cancers13205171)
Supplement: Supplementary file 1 [file cancers-13-05171-s001.zip › supplementary/Supplemental_data_BLI.xlsx]

## Sheet: BLI data
								Belly BLI measurements
		Control Mice												CAR-T cell treated mice
Time (days)	6	14	19	26	33	40	48			Time (days)	6	14	19	26	33	40	48	54	61	68	75	82	89
Mouse										Mouse
1	21400000	29400000	130000000	1400000000	X	X	X			1	3680000	1780000	2420000	3740000	3940000	18700000	32500000	805000000	2740000000	554000000	62500000000	112000000000	233000000000
2	2730000	12300000	88600000	1600000000	X	X	X			2	3480000	2250000	2370000	3170000	5270000	996000	897000	1350000	25700000	80300000	425000000	1030000000	1380000000
3	5660000	31600000	363000000	2360000000	X	X	X			3	6000000	5520000	5630000	4130000	5350000	1560000	3960000		96500000	64000000	171000000	415000000	562000000
4	2680000	14800000	144000000	1480000000	5210000000	39800000000	203000000000			4	5080000	2000000	2210000	2180000	4630000	8040000	467000000	981000000	18800000000
5	3410000	17400000	88600000	1730000000	14500000000	29200000000	247000000000			5	3340000	4940000	2050000	6890000	10000000	38800000	283000000	224000000	666000000	9000000000	18300000000	34100000000	62800000000
6	25700000	23600000	45500000	4260000000	8550000000	10300000000	67100000000			6	3250000	1620000	1570000	1900000	2730000	1740000	1390000	1740000	21200000	235000000	542000000	1110000000	1630000000
7	8740000	47700000	335000000	348000000	6720000000	35100000000	311000000000			7	7760000	1780000	1900000	2790000	11100000	1390000	24100000	777000000	4070000000	60700000000	119000000000	307000000000	390000000000

## Sheet: CAR-T cell tissue data
	Quantification of CAR-T cells and tumor cells in blood, marrow and spleen at 28d post tumor cell engraftment
	GFP+ column indicates tumor cells
	Mouse #	Blood		Marrow		Spleen
		CAR-T cells	GFP+	CAR-T cells	GFP+	CAR-T cells	GFP+
	M1	3	1	92	804	4	4
	M3	2	3	20	1276	0	68
	M4	0	1	128	1936	52	28
